# Supplementary material for: Kirigami-Triggered Spoof Plasmonic Interconnects for Radiofrequency Elastronics
Source: Research (Wash D C). 2024 May 1;7:0367. doi: 10.34133/research.0367 (PMC11062506; doi:10.34133/research.0367)
Supplement: Supplementary 1 — Sections S1 to S8 Figs. S1 to S19 Movies S1 and S2 Reference [54] [file research.0367.f1.zip]

Archive with 3 entries (3 files):
- Revised supporting information (Clean Version).docx
- Supplementary Movie 1.mp4
- Supplementary Movie 2.mp4
